# Supplementary material for: Vitamin D-Related Genetic Variations and Nonalcoholic Fatty Liver Disease: A Systematic Review
Source: Int J Mol Sci. 2022 Aug 14;23(16):9122. doi: 10.3390/ijms23169122 (PMC9409408; doi:10.3390/ijms23169122)
Supplement: Supplementary file 1 [file ijms-23-09122-s001.zip]

Archive with 1 entries (1 files):
- ijms-1830631-supplementary.pdf
